# Supplementary material for: Unveiling a Shield of Hope: A Novel Multiepitope-Based Immunogen for Cross-Serotype Cellular Defense against Dengue Virus
Source: Vaccines (Basel). 2024 Mar 16;12(3):316. doi: 10.3390/vaccines12030316 (PMC10975250; doi:10.3390/vaccines12030316)
Supplement: Supplementary file 1 [file vaccines-12-00316-s001.zip › Supplementary Tables.xlsx]

## Sheet: S1
	Table S1: Conserved sequences in the envelop protein of four serotypes of dengue virus
	NCBI Reference Sequence accession number is indicated in square brackets of each serotype below
	Sequence	Position of the sequence
	DENV1 (10) [NP_059433.1]
	RDFVEGLSGATWVDVVLEHGSCVTTMAKPTLDIELLKTEVTNPA	291 – 334 (44)
	LRKLCIEAKISNTTTDSRCPTQGEATL	338 – 364 (27)
	NFVCRRTFVDRGWGNGCGLFGKGSL	371 – 395 (25)
	TCAKFKCVTKLEGKIVQYENLKYSVIVTVHTGDQHQVGNE	397 – 436 (40)
	EIQLTDYGALTLDCSPRTGLDFNEMVLLTMKEKSWLVHKQWFLDLPLPWTSGASTSQETWNR	454 – 515 (62)
	DLLVTFKTAHAKKQEVVVLGSQEGAMHTALTGATEIQTSGTTTIFAGHLKCRLKMDKLTLKG	517 – 578 (62)
	QDEKGVTQNGRLITANPIVTDKEKPVNIE	622 – 650 (29)
	GAGEKALKLSWFKKGSSIGKMFEATARGARRMAILGDTAWDFGSIGGVFTSVGKLVHQ	663 – 720 (58)
	FGTAYGVLFSGVSWTMKIGIG	722 – 742 (21)
	LLTWLGLNSRSTSLSMTCIAVG	744 – 765 (22)
	DENV2 (09) [NP_056776.2]
	MRCIGISNRDFVEGVSGGSWVDIVLEHGSCVTTMAKNKPTLDFELIKTEAK	281 – 331 (51)
	CKHSMVDRGWGNGCGLFGKGGIVTCAMFTCKKNMEGK	372 – 408 (37)
	MECSPRTGLDFNEMVLLQME	463 – 482 (20)
	KAWLVHRQWFLDLPLPWLPGAD	484 – 405 (22)
	SNWIQKETLVTFKNPHAKKQDVVVLGSQEGAMHTALTGATEIQMSSGNLLFTGHLKCRLRMDKLQLKGMSYSMCTGKFK	509 – 587 (79)
	RVQYEGDGSPCKIPFEI	603 – 619 (17)
	EKDSPVNIEAEPPFGDSYII	640 – 659 (20)
	WFKKGSSIGQMFETTMRGAKRMAILGDTAWDFGSLGGVFTSIGKALHQVFGAIYGAAFSGVSWTMKILIGV	671 – 741 (71)
	ITWIGMNSRSTSLSVSLVLVG	743 – 763 (21)
	DENV3 (09) [YP_001621843.1]
	MRCVGVGNRDFVEGLSGATWVDVVLEHGGCVTTMAKNKPTLDIELQKTEATQLATLRKLCIEGKITN	281 – 347 (67)
	LPEEQDQNYVCKHTYVDRGWGNGCGLFGKGSLVTCAKFQCLE	362 – 403 (42)
	LPEYGTLGLECSPRTGLDFNEMILLTMKNKAWMVHRQWFFDLPLPWTSGATTETPTWN	453 – 510 (58)
	KELLVTFKNAHAKKQEVVVLGSQEGAMHTALTGATEIQ	512 – 549 (38)
	SGGTSIFAGHLKCRLKMDKLELKGMSYAMC	551 – 580 (30)
	FVLKKEVSETQHGTILIKVEY	584 – 604 (21)
	PCKIPFSTEDGQGKAHNGRLITANPVVTKKEEPVNIEAEPPFGESNI	610 – 656 (47)
	ALKINWYKKGSSIGKMFEATARGARRMAILGDTAWDFGSVGGVLNSLGKMVHQIFGSAYTALF	664 – 726 (63)
	LLTWIGLNSKNTSMSFSCI	740 – 758 (19)
	DENV4 (15) [NP_073286.1]
	YGMRCVGVGNRDFVEGVSGGAWVDLVLEHGGCVTTMAQGKPTLDFEL	278 – 374 (47)
	KTTAKEVALLRTYCIEA	326 – 342 (17)
	ISNITTATRCPTQGEPYLKEEQDQQYICRRD	344 – 374 (31)
	VDRGWGNGCGLFGKGGVVTCAKF	376 – 398 (23)
	QIENLEYTVVVTVHNGDTHAVGNDTSNHGVTATITPRSPSVEV	410 – 452 (43)
	LPDYGELTLDCEPRSGIDFNEMILMKM	454 – 480 (27)
	KTWLVHKQWFLDLPLPW	483 – 499 (17)
	KERMVTFKVPHAKRQDVTVLGSQEGAMHSAL	513 – 543 (31)
	GATEVDSGDGNHMFAGHLKCKVRMEKLRIKGMSYTMCSGKFSIDKEMAETQHGTTVVKVKYEG	545 – 607 (63)
	GAPCKVPIEIRDVNKEKVVGR	609 – 629 (21)
	AENTNSVTNIELEPPFGDSYIVIGVG	637 – 662 (26)
	SALTLHWFRKGSSIGKMFESTYRGAKRMAILGETAWDFGSVGGL	664 – 707 (44)
	TSLGKAVHQVFGSVYTTMFGGVSWM	709 – 733 (25)
	LVLWIGTNSRNTSMAM	741 – 756 (16)
	CIAVGGITLFLGFTV	758 – 772 (15)

## Sheet: S2
Table S2: Selection of MHC-I binding epitope peptides present in the E protein conserved regions
* Start and end position corresponds to the position in the sequence of E protein of respective serotype.
# Peptides found within the conserved domains of the E protein of respective serotype are marked in orange.
Note: Peptides highlighted in yellow were used as buffer epitopes in the H2DVE design (refer to section 3.2 in main text for details)
DENV1	allele	start*	end*	length	peptide#	score	rank		DENV2	allele	start*	end*	length	peptide#	score	rank
	H-2-Dd	51	59	9	TNPAVLRKL	0.254182	0.03			H-2-Dd	51	59	9	TNPAILRKL	0.280511	0.02
	H-2-Kd	390	398	9	SWFKKGSSI	0.660011	0.04			H-2-Kd	390	398	9	SWFKKGSSI	0.660011	0.04
	H-2-Dd	167	175	9	QAPTSEIQL	0.189768	0.06			H-2-Dd	167	175	9	QAPTSEIQL	0.189768	0.06
	H-2-Kd	131	139	9	QYENLKYSV	0.553404	0.07			H-2-Kd	131	139	9	QYENLKYSV	0.553404	0.07
	H-2-Ld	165	173	9	TPQAPTSEI	0.444372	0.09			H-2-Ld	165	173	9	TPQAPTSEI	0.444372	0.09
	H-2-Dd	407	415	9	RGARRMAIL	0.136102	0.09			H-2-Dd	407	415	9	RGARRMAIL	0.136102	0.09
	H-2-Dd	457	465	9	IGIGILLTW	0.107515	0.12			H-2-Dd	457	465	9	IGIGILLTW	0.107515	0.12
	H-2-Kd	443	451	9	AYGVLFSGV	0.383199	0.16			H-2-Kd	443	451	9	AYGVLFSGV	0.383199	0.16
	H-2-Ld	38	46	9	KPTLDIELL	0.342336	0.16			H-2-Ld	38	46	9	KPTLDIELL	0.342336	0.16
	H-2-Dd	432	440	9	VGKLIHQIF	0.070256	0.24			H-2-Dd	432	440	9	VGKLVHQIF	0.065447	0.26
	H-2-Dd	185	193	9	CSPRTGLDF	0.058325	0.3			H-2-Dd	185	193	9	CSPRTGLDF	0.058325	0.3
	H-2-Kd	270	278	9	IQTSGTTTI	0.243756	0.32			H-2-Kd	270	278	9	IQTSGTTTI	0.243756	0.32
	H-2-Kd	428	436	9	VFTSVGKLI	0.237352	0.32			H-2-Dd	204	212	9	KSWLVHKQW	0.049087	0.39
	H-2-Dd	204	212	9	KSWLVHKQW	0.049087	0.39			H-2-Kd	298	306	9	SYVMCTGSF	0.188403	0.42
	H-2-Kd	298	306	9	SYVMCTGSF	0.188403	0.42			H-2-Dd	440	448	9	FGTAYGVLF	0.043468	0.46
	H-2-Dd	440	448	9	FGTAYGVLF	0.043468	0.46			H-2-Ld	74	82	9	CPTQGEATL	0.165766	0.47
	H-2-Ld	74	82	9	CPTQGEATL	0.165766	0.47			H-2-Dd	449	457	9	SGVSWTMKI	0.035419	0.57
	H-2-Dd	449	457	9	SGVSWTMKI	0.035419	0.57			H-2-Kd	33	41	9	TMAKDKPTL	0.114776	0.68
	H-2-Kd	33	41	9	TMAKDKPTL	0.114776	0.68			H-2-Dd	223	231	9	GASTSQETW	0.029599	0.71
	H-2-Dd	223	231	9	GASTSQETW	0.029599	0.71			H-2-Kd	428	436	9	VFTSVGKLV	0.103331	0.75
	H-2-Dd	394	402	9	KGSSIGKMF	0.02693	0.78			H-2-Dd	394	402	9	KGSSIGKMF	0.02693	0.78
	H-2-Ld	432	440	9	VGKLIHQIF	0.095254	0.82			H-2-Kd	243	251	9	AHAKKQEVV	0.091084	0.84
	H-2-Kd	243	251	9	AHAKKQEVV	0.091084	0.84			H-2-Ld	432	440	9	VGKLVHQIF	0.078999	0.94
	H-2-Ld	431	439	9	SVGKLIHQI	0.066956	1.1			H-2-Kd	431	439	9	SVGKLVHQI	0.066876	1.1
	H-2-Kd	447	455	9	LFSGVSWTM	0.06685	1.1			H-2-Kd	447	455	9	LFSGVSWTM	0.06685	1.1
	H-2-Kd	208	216	9	VHKQWFLDL	0.06665	1.1			H-2-Kd	208	216	9	VHKQWFLDL	0.06665	1.1
	H-2-Kd	431	439	9	SVGKLIHQI	0.064724	1.1			H-2-Ld	431	439	9	SVGKLVHQI	0.065546	1.2
	H-2-Kd	316	324	9	QHGTVLVQV	0.063736	1.2			H-2-Kd	316	324	9	QHGTVLVQV	0.063736	1.2
	H-2-Ld	210	218	9	KQWFLDLPL	0.062438	1.2			H-2-Ld	210	218	9	KQWFLDLPL	0.062438	1.2
	H-2-Kd	439	447	9	IFGTAYGVL	0.058033	1.2			H-2-Kd	439	447	9	IFGTAYGVL	0.058033	1.2
	H-2-Dd	4	12	9	VGIGNRDFV	0.019327	1.2			H-2-Dd	4	12	9	VGIGNRDFV	0.019327	1.2
	H-2-Dd	175	183	9	LTDYGALTL	0.019162	1.2			H-2-Dd	175	183	9	LTDYGALTL	0.019162	1.2
	H-2-Dd	37	45	9	DKPTLDIEL	0.018882	1.2			H-2-Dd	37	45	9	DKPTLDIEL	0.018882	1.2
	H-2-Dd	390	398	9	SWFKKGSSI	0.018248	1.2			H-2-Dd	390	398	9	SWFKKGSSI	0.018248	1.2
	H-2-Kd	205	213	9	SWLVHKQWF	0.056644	1.3			H-2-Kd	205	213	9	SWLVHKQWF	0.056644	1.3
	H-2-Kd	300	308	9	VMCTGSFKL	0.056606	1.3			H-2-Kd	300	308	9	VMCTGSFKL	0.056606	1.3
	H-2-Kd	467	475	9	GLNSRSTSL	0.056475	1.3			H-2-Kd	467	475	9	GLNSRSTSL	0.056475	1.3
	H-2-Kd	26	34	9	EHGSCVTTM	0.054472	1.3			H-2-Kd	26	34	9	EHGSCVTTM	0.054472	1.3
	H-2-Kd	281	289	9	GHLKCRLKM	0.053015	1.3			H-2-Kd	281	289	9	GHLKCRLKM	0.053015	1.3
	H-2-Dd	270	278	9	IQTSGTTTI	0.017591	1.3			H-2-Dd	270	278	9	IQTSGTTTI	0.017591	1.3
	H-2-Dd	431	439	9	SVGKLIHQI	0.017108	1.3			H-2-Dd	431	439	9	SVGKLVHQI	0.016621	1.3
	H-2-Ld	394	402	9	KGSSIGKMF	0.051063	1.4			H-2-Ld	394	402	9	KGSSIGKMF	0.051063	1.4
	H-2-Dd	199	207	9	LTMKKKSWL	0.016188	1.4			H-2-Ld	256	264	9	QEGAMHTAL	0.047737	1.5
	H-2-Dd	99	107	9	RGWGNGCGL	0.01558	1.4			H-2-Kd	165	173	9	TPQAPTSEI	0.047283	1.5
	H-2-Ld	256	264	9	QEGAMHTAL	0.047737	1.5			H-2-Kd	262	270	9	TALTGATEI	0.046412	1.5
	H-2-Kd	165	173	9	TPQAPTSEI	0.047283	1.5			H-2-Ld	469	477	9	NSRSTSLSM	0.045408	1.5
	H-2-Kd	262	270	9	TALTGATEI	0.046412	1.5			H-2-Kd	232	240	9	NRQDLLVTF	0.044703	1.5
	H-2-Ld	469	477	9	NSRSTSLSM	0.045408	1.5			H-2-Kd	230	238	9	TWNRQDLLV	0.044642	1.5
	H-2-Kd	232	240	9	NRQDLLVTF	0.044703	1.5			H-2-Dd	286	294	9	RLKMDKLTL	0.014877	1.5
	H-2-Kd	230	238	9	TWNRQDLLV	0.044642	1.5			H-2-Dd	343	351	9	KGVTQNGRL	0.014746	1.5
	H-2-Dd	343	351	9	KGVTQNGRL	0.014746	1.5
	H-2-Dd	359	367	9	TDKEKPVNI	0.014232	1.5
DENV3	allele	start*	end*	length	peptide#	score	rank		DENV4	allele	start*	end*	length	peptide#	score	rank
	H-2-Dd	51	59	9	TNPAILRKL	0.280511	0.02			H-2-Dd	167	175	9	RSPSVEVKL	0.505839	0.01
	H-2-Kd	390	398	9	SWFKKGSSI	0.660011	0.04			H-2-Ld	331	339	9	APCKVPIEI	0.459134	0.09
	H-2-Dd	167	175	9	QAPTSEIQL	0.189768	0.06			H-2-Kd	390	398	9	HWFRKGSSI	0.463186	0.11
	H-2-Kd	131	139	9	QYENLKYSV	0.553404	0.07			H-2-Ld	175	183	9	LPDYGELTL	0.36346	0.14
	H-2-Ld	165	173	9	TPQAPTSEI	0.444372	0.09			H-2-Kd	165	173	9	TPRSPSVEV	0.263743	0.27
	H-2-Dd	407	415	9	RGARRMAIL	0.136102	0.09			H-2-Kd	443	451	9	VYTTMFGGV	0.260915	0.29
	H-2-Dd	457	465	9	IGIGILLTW	0.107515	0.12			H-2-Kd	89	97	9	QYICRRDVV	0.259234	0.29
	H-2-Kd	443	451	9	AYGVLFSGV	0.383199	0.16			H-2-Kd	439	447	9	VFGSVYTTM	0.242068	0.32
	H-2-Ld	38	46	9	KPTLDIELL	0.342336	0.16			H-2-Dd	440	448	9	FGSVYTTMF	0.053505	0.33
	H-2-Dd	432	440	9	VGKLVHQIF	0.065447	0.26			H-2-Kd	33	41	9	TMAQGKPTL	0.223804	0.34
	H-2-Kd	270	278	9	IQTSGTTTI	0.243756	0.32			H-2-Ld	74	82	9	CPTQGEPYL	0.221001	0.34
	H-2-Dd	204	212	9	KSWLVHKQW	0.049087	0.39			H-2-Dd	48	56	9	TTAKEVALL	0.044558	0.44
	H-2-Kd	298	306	9	SYVMCTGSF	0.188403	0.42			H-2-Kd	232	240	9	NYKERMVTF	0.169728	0.47
	H-2-Dd	440	448	9	FGTAYGVLF	0.043468	0.46			H-2-Ld	424	432	9	SVGGLFTSL	0.154446	0.51
	H-2-Ld	74	82	9	CPTQGEATL	0.165766	0.47			H-2-Dd	432	440	9	LGKAVHQVF	0.039606	0.51
	H-2-Kd	33	41	9	TMAKDKPTL	0.114776	0.68			H-2-Ld	242	250	9	VPHAKRQDV	0.123208	0.64
	H-2-Dd	223	231	9	GASTSQETW	0.029599	0.71			H-2-Dd	480	488	9	IAVGGITLF	0.031333	0.66
	H-2-Kd	428	436	9	VFTSVGKLV	0.103331	0.75			H-2-Dd	204	212	9	KTWLVHKQW	0.029581	0.71
	H-2-Dd	394	402	9	KGSSIGKMF	0.02693	0.78			H-2-Ld	293	301	9	RIKGMSYTM	0.099989	0.78
	H-2-Kd	243	251	9	AHAKKQEVV	0.091084	0.84			H-2-Dd	394	402	9	KGSSIGKMF	0.02693	0.78
	H-2-Ld	432	440	9	VGKLVHQIF	0.078999	0.94			H-2-Dd	445	453	9	TTMFGGVSW	0.026317	0.8
	H-2-Kd	431	439	9	SVGKLVHQI	0.066876	1.1			H-2-Kd	424	432	9	SVGGLFTSL	0.081387	0.93
	H-2-Kd	447	455	9	LFSGVSWTM	0.06685	1.1			H-2-Kd	300	308	9	TMCSGKFSI	0.07937	0.94
	H-2-Kd	208	216	9	VHKQWFLDL	0.06665	1.1			H-2-Dd	483	491	9	GGITLFLGF	0.023135	0.94
	H-2-Ld	431	439	9	SVGKLVHQI	0.065546	1.2			H-2-Ld	432	440	9	LGKAVHQVF	0.073791	1
	H-2-Kd	316	324	9	QHGTVLVQV	0.063736	1.2			H-2-Kd	316	324	9	QHGTTVVKV	0.071819	1
	H-2-Ld	210	218	9	KQWFLDLPL	0.062438	1.2			H-2-Ld	365	373	9	TNIELEPPF	0.070298	1.1
	H-2-Kd	439	447	9	IFGTAYGVL	0.058033	1.2			H-2-Kd	428	436	9	LFTSLGKAV	0.068681	1.1
	H-2-Dd	4	12	9	VGIGNRDFV	0.019327	1.2			H-2-Kd	298	306	9	SYTMCSGKF	0.067514	1.1
	H-2-Dd	175	183	9	LTDYGALTL	0.019162	1.2			H-2-Kd	208	216	9	VHKQWFLDL	0.06665	1.1
	H-2-Dd	37	45	9	DKPTLDIEL	0.018882	1.2			H-2-Dd	361	369	9	TNSVTNIEL	0.021122	1.1
	H-2-Dd	390	398	9	SWFKKGSSI	0.018248	1.2			H-2-Dd	47	55	9	KTTAKEVAL	0.019952	1.1
	H-2-Kd	205	213	9	SWLVHKQWF	0.056644	1.3			H-2-Dd	456	464	9	RILIGFLVL	0.019889	1.1
	H-2-Kd	300	308	9	VMCTGSFKL	0.056606	1.3			H-2-Kd	349	357	9	GRIISSTPL	0.063291	1.2
	H-2-Kd	467	475	9	GLNSRSTSL	0.056475	1.3			H-2-Ld	210	218	9	KQWFLDLPL	0.062438	1.2
	H-2-Kd	26	34	9	EHGSCVTTM	0.054472	1.3			H-2-Kd	281	289	9	GHLKCKVRM	0.059076	1.2
	H-2-Kd	281	289	9	GHLKCRLKM	0.053015	1.3			H-2-Kd	143	151	9	VHNGDTHAV	0.059028	1.2
	H-2-Dd	270	278	9	IQTSGTTTI	0.017591	1.3			H-2-Dd	404	412	9	STYRGAKRM	0.019697	1.2
	H-2-Dd	431	439	9	SVGKLVHQI	0.016621	1.3			H-2-Dd	424	432	9	SVGGLFTSL	0.019271	1.2
	H-2-Dd	99	107	9	RGWGNGCGL	0.01558	1.4			H-2-Ld	480	488	9	IAVGGITLF	0.056685	1.3
	H-2-Ld	256	264	9	QEGAMHTAL	0.047737	1.5			H-2-Ld	440	448	9	FGSVYTTMF	0.054493	1.3
	H-2-Kd	165	173	9	TPQAPTSEI	0.047283	1.5			H-2-Ld	33	41	9	TMAQGKPTL	0.054467	1.3
	H-2-Kd	262	270	9	TALTGATEI	0.046412	1.5			H-2-Ld	483	491	9	GGITLFLGF	0.054229	1.3
	H-2-Ld	469	477	9	NSRSTSLSM	0.045408	1.5			H-2-Dd	383	391	9	GNSALTLHW	0.016824	1.3
	H-2-Kd	232	240	9	NRQDLLVTF	0.044703	1.5			H-2-Ld	394	402	9	KGSSIGKMF	0.051063	1.4
	H-2-Kd	230	238	9	TWNRQDLLV	0.044642	1.5			H-2-Dd	232	240	9	NYKERMVTF	0.016342	1.4
	H-2-Dd	286	294	9	RLKMDKLTL	0.014877	1.5			H-2-Dd	412	420	9	MAILGETAW	0.016313	1.4
	H-2-Dd	343	351	9	KGVTQNGRL	0.014746	1.5			H-2-Kd	447	455	9	MFGGVSWMI	0.047627	1.5
										H-2-Kd	446	454	9	TMFGGVSWM	0.045063	1.5
										H-2-Dd	33	41	9	TMAQGKPTL	0.015024	1.5

## Sheet: S3
Table S3: List of antibodies used for flow cytometry
	Antibodies	Supplier	Ref	Clone	RRID	Dilution
	FITC anti-mouse IFN-γ	BD Biosciences	562019	XMG1.2	AB_395375	1/100
	PE Rat anti-mouse CD45R/B220	BD Biosciences	553090	RA3-6B2	AB_394619	1/200
	Fixable Viability Dye eFluor™ 780	Thermofisher Scientific	65-0865-14			1/2000
	Brilliant Violet 421™ anti-mouse CD3ε Antibody	Biolegend	100336	145-2C11	AB_10898314	1/100
	Brilliant Violet 605™ anti-mouse/human CD44 Antibody	Biolegend	103047	IM 7	AB_2562451	1/800
	BUV395 anti-mouse CD8a	BD Biosciences	563786	53-6.7	AB_2732919	1/50
	BUV496 anti-mouse CD4	BD Biosciences	564667	GK1.5		1/200
